# Supplementary material for: Ambulatory function in spinal muscular atrophy: Age-related patterns of progression
Source: PLoS One. 2018 Jun 26;13(6):e0199657. doi: 10.1371/journal.pone.0199657 (PMC6019250; doi:10.1371/journal.pone.0199657)
Supplement: S1 Raw clinical data — (XLSX) [file pone.0199657.s001.xlsx]

## Sheet: SIXMWTCOMPARE
Source	ID2	Gender	SMAtype	VisitMonthn	VisitAge	Height	Weight	CumDistM1	CumDistM2	CumDistM3	CumDistM4	CumDistM5	CumDistM6	DistanceM1	DistanceM2	DistanceM3	DistanceM4	DistanceM5	DistanceM6	PredDean	PredGibbons	PredGeiger	PercDean	PercGibbons	PercGeiger
Italy	100	M	3B	0	37.1444	150	51	72	133	183	250	305	360.2	72	61	50	67	55	55.2	550.275	757.738		65.4582	47.5362
Italy	100	M	3B	2	37.3854	150	51.3	66	125	181	239	296	350.4	66	59	56	58	57	54.4	548.538	757.018		63.8789	46.2869
Italy	100	M	3B	6	37.5578	150	52	64	125	180	235	289	344.2	64	61	55	55	54	55.2	546.44	756.502		62.9896	45.4989
Italy	100	M	3B	9	37.807	150	53	66	125	186	241	296	349	66	59	61	55	55	53	543.429	755.757		64.2218	46.1789
Italy	100	M	3B	12	38.2094	150	49	69	126	185	241	300	353.8	69	57	59	56	59	53.8	548.449	754.554		64.5092	46.8886
Italy	100	M	3B	24	38.9979	150		62	120	175	227	287	347	62	58	55	52	60	60		752.196			46.1316
Italy	100	M	3B	30	39.4962	150	51	65	125	180	230	280	337	65	60	55	50	50	57	538.469	750.706		62.5849	44.8911
Italy	100	M	3B	36	40.1287	150	51	61	119	175	227	278	330	61	58	56	52	51	52	535.294	748.815		61.6484	44.0696
Italy	100	M	3B	54	41.7385	150		60	125	181	237	282	345	60	65	56	56	45	63		744.002			46.3709
Italy	100	M	3B	72	43.258	150		58	109	157	204	250	320	58	51	48	47	46	70		739.458			43.2749
Italy	15	F	3A	0	8.32854	123	22	54	96	136	172	201	239	54	42	40	36	29	38			594.415			40.2076
Italy	15	F	3A	4	8.69268			51	84	114	146	166	198	51	33	30	32	20	32
Italy	15	F	3A	9	8.95277	125	22.6	52	89	122	150	180	210	52	37	33	28	30	30			608.22			34.527
Italy	15	F	3A	12	9.43737	127	23.5	50	76	100	125	151	176	50	26	24	25	26	25			618.323			28.4641
Italy	15	F	3A	18	10.0671		24	46	77	104	128	155	182	46	31	27	24	27	27
Italy	15	F	3A	24	10.486			45	78	109	139	169	193	45	33	31	30	30	24
Italy	15	F	3A	30	11.0034		25.5	42	75	103	131	152	175	42	33	28	28	21	23
Italy	15	F	3A	36	11.1951			53	75	105	136	163	192	53	22	30	31	27	29
Italy	15	F	3A	42	11.6167			42	70	93	116	136	153	42	28	23	23	20	17
Italy	15	F	3A	48	12.0958			48	69	90	102	124	133	48	21	21	12	22	9
Italy	15	F	3A	48	12.2875		30	34	56	75	89	105	119	34	22	19	14	16	14
Italy	19	F	3A	0	8.29295			23	34	48	52	64	75	23	11	14	4	12	11
Italy	19	F	3A	4	8.69541		39.3	25	47	68	78	90	110	25	22	21	10	12	20
Italy	19	F	3A	12	9.17454		41.5	24	38	50	62	75	88	24	14	12	12	13	13
Italy	19	F	3A	18	9.66188			26	45	66	85	100	118	26	19	21	19	15	18
Italy	19	F	3A	24	10.1027			25	44	58	75	89	105	25	19	14	17	14	16
Italy	19	F	3A	36	11.0609								76
Italy	19	F	3A	42	11.6167	144	47	14	24	30	34	50	57	14	10	6	4	16	7			659.851			8.63831
Italy	2	M	3B	0	23.6085								402								798.211			50.3626
Italy	2	M	3B	4	23.9316			82	158	228	296	371	416	82	76	70	68	75	45		797.245			52.1797
Italy	2	M	3B	9	24.2628	161	57	77	155	230	316	391	469	77	78	75	86	75	78	687.651	796.254		68.2032	58.9008
Italy	2	M	3B	12	24.8022	161	57	80	160	238	316	390	456	80	80	78	78	74	66	684.943	794.641		66.5749	57.3844
Italy	2	M	3B	18	24.9309	161	57	79	182	225	296	357	423	79	103	43	71	61	66	684.297	794.257		61.8153	53.2573
Italy	22	M	3B	0	15.6906	172	61	95	186	275	368	458	553	95	91	89	93	90	95			714.059			77.4446
Italy	22	M	3B	6	16.1396	176	63.5	80	175	262	348	440	530	80	95	87	86	92	90			717.788			73.8379
Italy	22	M	3B	12	16.5996	176	65	103	202	300	395	485	583	103	99	98	95	90	98			715.619			81.4679
Italy	22	M	3B	18	17.1362	176	65	110	210	308	425	517	607	110	100	98	117	92	90			712.362			85.2095
Italy	22	M	3B	24	17.5962	176	65.3	103	200	287	367	440	509	103	97	87	80	73	69			708.946			71.7967
Italy	22	M	3B	30	18.1136	176	65	95	180	265	350	430	518	95	85	85	85	80	88			704.416			73.5361
Italy	25	F	3A	0	19.1266			57	84	125	161	190	245	57	27	41	36	29	55		736.911			33.2469
Italy	25	F	3A	6	19.6057			57	110	159	206	254	297.4	57	53	49	47	48	43.4		735.479			40.4362
Italy	25	F	3A	12	20.1999			60	103	150	190	230	268.4	60	43	47	40	40	38.4		733.702			36.5816
Italy	25	F	3A	18	20.7502			54	105	154	200	219	262	54	51	49	46	19	43		732.057			35.7896
Italy	25	F	3A	24	21.2567		43	51	101	147	189	231	275	51	50	46	42	42	44		730.543			37.6433
Italy	25	F	3A	30	21.8316		43	52	101	149	192	234	275	52	49	48	43	42	41		728.823			37.732
Italy	25	F	3A	36	22.3025			55	104	150	143	234	275	55	49	46	-7	91	41		727.415			37.8051
Italy	25	F	3A	42	22.8282		41	58	112	162	211	259	306	58	54	50	49	48	47		725.844			42.1578
Italy	25	F	3A	48	23.3073			52	100	145	188	230	273	52	48	45	43	42	43		724.411			37.6858
Italy	25	F	3A	54	23.8439	153	43	54	102	150	195	237	277	54	48	48	45	42	40	753.542	722.807		36.7597	38.3228
Italy	25	F	3A	66	24.4189	153	43	50	93	132	168	200	225	50	43	39	36	32	25	750.219	721.088		29.9913	31.2029
Italy	25	F	3A	72	24.8761	153	44	52	100	145	185	226	266	52	48	45	40	41	40	745.286	719.72		35.691	36.9588
Italy	25	F	3A	78	25.3771	153	44	50	95	130	170	200	237	50	45	35	40	30	37	742.39	718.222		31.9239	32.9981
Italy	35	F	3A	0	16.9802			52	100	145	190	227	269.5	52	48	45	45	37	42.5
Italy	35	F	3A	6	17.4593			56	105	152	200	243	290.3	56	49	47	48	43	47.3
Italy	35	F	3A	12	18.0534			56	104	149	193	236	280	56	48	45	44	43	44
Italy	35	F	3A	18	18.6037			57	106	153	200	222	267	57	49	47	47	22	45
Italy	35	F	3A	24	19.1102			51	96	137	179	220	258	51	45	41	42	41	38		736.961			35.0087
Italy	35	F	3A	30	19.6851			58	107	152	199	242	289	58	49	45	47	43	47		735.241			39.3068
Italy	35	F	3A	36	20.1561		43.5	56	101	143	182	222	260	56	45	42	39	40	38		733.833			35.4304
Italy	35	F	3A	42	20.6817			56	101	144	183	224	263	56	45	43	39	41	39		732.262			35.9161
Italy	35	F	3A	48	21.1608			54	102	148	182	230	279	54	48	46	34	48	49		730.829			38.1758
Italy	35	F	3A	54	21.6975			53	100	145	185	227	270	53	47	45	40	42	43		729.225			37.0256
Italy	35	F	3A	66	22.2724	160	44	51	96	136	181	220	258	51	45	40	45	39	38	775.105	727.505		33.2858	35.4637
Italy	35	F	3A	72	22.7296	160	45	53	100	141	178	215	243	53	47	41	37	37	28	770.173	726.138		31.5514	33.4647
Italy	35	F	3A	78	23.2307	160	44	52	95	135	175	210	243	52	43	40	40	35	33	769.567	724.64		31.5762	33.5339
Italy	43	F	3A	0	2.73511		14.5	46	80	120	150	183	211	46	34	40	30	33	28
Italy	43	F	3A	4	3.05818	92	16.2	40	85	125	160	198	238	40	45	40	35	38	40			407.923			58.3444
Italy	43	F	3A	6	3.2115	92	16.5	50	91	132	170	213	250	50	41	41	38	43	37			414.031			60.382
Italy	43	F	3A	9	3.59754	95	16.6	56	109	147	192	240	283	56	53	38	45	48	43			431.605			65.5691
Italy	43	F	3A	18	4.1588			52	98	135	183	218	267	52	46	37	48	35	49
Italy	47	F	3B	0	13.6099	162	60	83	170	250	326	416	500	83	87	80	76	90	84			684.475			73.0487
Italy	47	F	3B	4	13.9357	164	62	85	175	260	345	430	525	85	90	85	85	85	95			686.284			76.499
Italy	47	F	3B	12	14.6338	164	58	93	182	298	361	452	550	93	89	116	63	91	98			685.139			80.2757
Italy	47	F	3B	18	15.0746	165	58	100	190	280	375	475	575	100	90	90	95	100	100			684.344			84.0221
Italy	48	M	3A	0	4.14237			57	119	160	210	314	325	57	62	41	50	104	11
Italy	48	M	3A	6	4.67899			60	117	175	227	277	333	60	57	58	52	50	56
Italy	48	M	3A	12	5.11978			70	137	197	255	318	379.5	70	67	60	58	63	61.5
Italy	48	M	3A	18	5.6564			68	129	181	238	300	364.9	68	61	52	57	62	64.9
Italy	48	M	3A	24	6.11636			76	147	212	276	340	406	76	71	65	64	64	66
Italy	48	M	3A	30	6.63381			64	120	176	234	287	330	64	56	56	58	53	43
Italy	48	M	3A	36	6.97878			65	130	191	250	301	361	65	65	61	59	51	60
Italy	48	M	3A	42	7.45791			65	121	175	227	284	344	65	56	54	52	57	60
Italy	48	M	3A	48	8.01369			69	130	191	246	300	355	69	61	61	55	54	55
Italy	48	M	3A	54	8.64613			59	119	169	218	260	308	59	60	50	49	42	48
Italy	48	M	3A	66	9.54689			49	88	125	160	197	236	49	39	37	35	37	39
Italy	48	M	3A	78	10.7406			45	78	112	142	171	201	45	33	34	30	29	30
Italy	49	M	3B	0	45.6263			49	96	128	171	212	250	49	47	32	43	41	38		732.377			34.1354
Italy	49	M	3B	4	46.026			50	92	135	175	219	261	50	42	43	40	44	42		731.182			35.6956
Italy	49	M	3B	18	47.0418			50	96	138	179	223	262	50	46	42	41	44	39		728.145			35.9818
Italy	49	M	3B	24	47.5592			50	93	132	175	219	257	50	43	39	43	44	38		726.598			35.3703
Italy	49	M	3B	30	48			50	85	128	175	217	257	50	35	43	47	42	40		725.28			35.4346
Italy	49	M	3B	36	48.4983			40	82	119	154	193	225	40	42	37	35	39	32		723.79			31.0864
Italy	49	M	3B	42	48.9391			50	90	129	169	207	247	50	40	39	40	38	40		722.472			34.1882
Italy	55	M	3B	0	19.8166			84	175	267	350	442	534	84	91	92	83	92	92		809.548			65.9627
Italy	55	M	3B	9	20.4764			100	195	285	380	453	510	100	95	90	95	73	57		807.576			63.152
Italy	55	M	3B	12	21.0212			100	195	290	380	475	573	100	95	95	90	95	98		805.947			71.0965
Italy	56	M	3A	0	5.23751			66	108	150	200	250	312.7	66	42	42	50	50	62.7
Italy	56	M	3A	6	5.69747			53	100	149	184	223	250	53	47	49	35	39	27
Italy	56	M	3A	12	6.32991			60	114	170	222	275	332	60	54	56	52	53	57
Italy	56	M	3A	18	6.8282			68	120	171	223	257	287	68	52	51	52	34	30
Italy	56	M	3A	24	7.34565			64	125	182	240	286	337	64	61	57	58	46	51
Italy	56	M	3A	42	8.82136			62	119	175	215	255	307	62	57	56	40	40	52
Italy	56	M	3A	48	9.37714			80	150	215	276	335	395	80	70	65	61	59	60
Italy	56	M	3A	54	9.87543
Italy	67	F	3A	0	7.90965	123	30	60	105	150	189	235	278.5	60	45	45	39	46	43.5			585.494			47.5667
Italy	67	F	3A	6	8.45175		33	62	107	150	180	227	266.4	62	45	43	30	47	39.4
Italy	67	F	3A	12	8.91718	134	36	53	93	129	164	197	233	53	40	36	35	33	36			615.319			37.8665
Italy	67	F	3A	18	9.61533	137	38	49	85	118	149	176	206	49	36	33	31	27	30			629.791			32.7093
Italy	67	F	3A	24	10.0753	143	42	51	92	126	166	195	225	51	41	34	40	29	30			641.799			35.0577
Italy	67	F	3A	30	10.6311		44	49	84	119	151	181	220	49	35	35	32	30	39
Italy	67	F	3A	36	11.091			50	77	103	133	156	181	50	27	26	30	23	25
Italy	67	F	3A	42	11.6085		50	40	75	105	127	152	178	40	35	30	22	25	26
Italy	67	F	3A	48	12.0767		51	44	77	108	140	169	200	44	33	31	32	29	31
Italy	67	F	3A	60	12.6626		50						203
Italy	67	F	3A	66	13.2621	155	54	37	60	89	119	146	173	37	23	29	30	27	27			677.92			25.5192
Italy	67	F	3A	72	13.7604	155	55	38	70	100	140	170	190	38	32	30	40	30	20			678.537			28.0014
Italy	71	F	3A	0	2.63107		17	47	90	142	190	238	278	47	43	52	48	48	40
Italy	71	F	3A	4	2.93771	100	7.5	58	100	147	191	246	283	58	42	47	44	55	37
Italy	71	F	3A	9	3.38946			57	114	170	225	282	336	57	57	56	55	57	54
Italy	71	F	3A	12	3.86858		18.5						344
Italy	71	F	3A	18	4.30116	107	22	55	112	168	221	269	318	55	57	56	53	48	49			467.837			67.9724
Italy	71	F	3A	24	4.82683			58	125	180	240	295	350	58	67	55	60	55	55
Italy	71	F	3A	30	5.25394			58	125	184	247	312	369	58	67	59	63	65	57
Italy	82	M	3A	0	3.56468		13	56	103	157	212	250	298	56	47	54	55	38	48
Italy	82	M	3A	6	4.01916	101	14	54	108	153	216	260	313	54	54	45	63	44	53			468.357			66.8294
Italy	82	M	3A	12	4.51745	104	14	60	110	155	200	242	294	60	50	45	45	42	52			486.377			60.4469
Italy	82	M	3A	18	5.11978	108	14.9	54	100	134	185	233	283	54	46	34	51	48	50			507.752			55.7358
Italy	82	M	3A	24	5.61807	110	15	51	100	148	197	237	301	51	49	48	49	40	64			522.958			57.5572
Italy	82	M	3A	30	6.11636	115	16	61	128	187	250	300	362	61	67	59	63	50	62			541.457			66.8567
Italy	82	M	3A	36	6.59548	117	17	53	107	157	216	264	319	53	54	50	59	48	55			554.893			57.4885
Italy	82	M	3A	42	7.11294	122	19	65	122	178	238	290	351	65	57	56	60	52	61			572.46			61.3143
Italy	82	M	3A	48	7.61123	124	20	67	123	171	225	275	346	67	56	48	54	50	71			584.964			59.1489
Italy	82	M	3A	54	8.10951	124	21						332									594.148			55.8784
Italy	82	M	3A	60	8.6078
Italy	82	M	3A	66	9.14442	131	24	52	98	143	191	248	305	52	46	45	48	57	57			620.322			49.168
Italy	82	M	3A	72	9.60164	131	26.5	62	114	161	207	250	293	62	52	47	46	43	43			626.868			46.7403
Italy	85		3B	0	16.8378			57	118	160	204	241	275	57	61	42	44	37	34
Italy	85		3B	12	17.7741			63	114	162	208	230	280	63	51	48	46	22	50
Italy	85		3B	60	21.9302			60	111	150	192	218	266	60	51	39	42	26	48
Italy	85		3B	84	23.9069		38.5	35	68	100	135	163	185	35	33	32	35	28	22
Italy	85		3B	90	24.3723			60	104	153	183	218	264	60	44	49	30	35	46
Italy	88	M	3B	0	20.4244			97	191	291	372	463	559	97	94	100	81	91	96		807.731			69.2062
Italy	88	M	3B	18	22.0151			95	185	275	360	450	539	95	90	90	85	90	89		802.975			67.1254
Italy	88	M	3B	24	22.6667			102	200	298	390	488	588	102	98	98	92	98	100		801.027			73.4058
Italy	88	M	3B	36	23.6632			100	195	288	384	480	578	100	95	93	96	96	98		798.047			72.4268
Italy	88	M	3B	48	24.6379			98	191	260	352	449	545	98	93	69	92	97	96		795.133			68.542
Italy	88	M	3B	60	25.6181			97	188	283	376	472	569	97	91	95	93	96	97		792.202			71.8251
Italy	9	F	3A	0	4.2245			55	113	169	213	270	323	55	58	56	44	57	53
Italy	9	F	3A	6	4.75017			65	131	194	241	289	350	65	66	63	47	48	61
Italy	9	F	3A	12	5.33607			62	121	169	217	250	287	62	59	48	48	33	37
Italy	9	F	3A	24	6.01506			56	102	147	193	233	277	56	46	45	46	40	44
Italy	9	F	3A	24	6.12183			62	121	169	217	250	287	62	59	48	48	33	37
Italy	9	F	3A	36	7.37577			65	120	175	225	275	330	65	55	55	50	50	55
Italy	9	F	3A	42	7.85489		35.4	60	118	165	200	235	265	60	58	47	35	35	30
Italy	9	F	3A	48	8.39151	128	35.4	63	120	170	220	269	325	63	57	50	50	49	56			600.004			54.1663
Italy	9	F	3A	54	8.85147	132	37	68	125	181	231	275	319	68	57	56	50	44	44			612.384			52.0915
Italy	9	F	3A	60	9.34976	136	39						325									624.621			52.0315
Italy	BC	F	3A	0	3.73717		15	72	127	183	248	287	361	72	55	56	65	39	74
Italy	BC	F	3A	12	4.8104
Italy	BC	F	3A	18	5.47023			82	152	218	290	350	408	82	70	66	72	60	58
Italy	BC	F	3A	30	6.10267		21	76	138	202	263	319	380	76	62	64	61	56	61
Italy	BC	F	3A	36	6.68857	120	23	73	146	205	264	301	364	73	73	59	59	37	63			553.181			65.8013
Italy	BC	F	3A	36	6.97604			75	144	200	261	323	388	75	69	56	61	62	65
Italy	BC	F	3A	42			27						400
Italy	BC	F	3A	54		128	26.5						380
Italy	DF	M	3B	0	32.0931			75	134	214	275	369	404	75	59	80	61	94	35		772.842			52.2746
Italy	DF	M	3B	12	33.0705			72	138	203	268	337	400	72	66	65	65	69	63		769.919			51.9535
Italy	DF	M	3B	36	35.0445		94	67	128	193	242	300	357	67	61	65	49	58	57		764.017			46.7267
Italy	FA	M	3B	0	45.7988	169	76						209.2							606.66	731.862		34.4839	28.5846
Italy	FA	M	3B	6	46.371	169			50		75		118								730.151			16.161
Italy	FA	M	3B	12	46.7269	169		46	82	119	150	181	209	46	36	37	31	31	28		729.087			28.666
Italy	FA	M	3B	18	47.3621	169	82	42	79	115	150	175	184	42	37	36	35	25	9	588.252	727.187		31.2791	25.303
Italy	FA	M	3B	30	48.1834	169		45	84	122	150	195	216	45	39	38	28	45	21		724.732			29.8041
Italy	FA	M	3B	30	48.386	169															724.126
Italy	FA	M	3B	36	48.6516	169		25	31	42	49	54	66	25	6	11	7	5	12		723.332			9.12444
Italy	LS	M	3B	0	27.2088	177	61	50	90	130	155	198	223.6	50	40	40	25	43	25.6	786.942	787.446		28.4138	28.3956
Italy	LS	M	3B	4	27.4771	177	59	53	101	146	191	231	269.4	53	48	45	45	40	38.4	789.115	786.644		34.1395	34.2468
Italy	LS	M	3B	6	27.6468	177	59.5	55	100	139	166	212	250	55	45	39	27	46	38	787.383	786.136		31.7507	31.8011
Italy	LS	M	3B	9	27.885	177	56	54	100	139	183	220	275	54	46	39	44	37	55	792.347	785.424		34.707	35.0129
Italy	LS	M	3B	12	28.282	177		52	100	125	175	217	261	52	48	25	50	42	44		784.237			33.2808
Italy	RG	M	3B	0	38.4066	175	78	96	185	267	348	425	510	96	89	82	81	77	85	685.669	753.964		74.3799	67.6425
Italy	RG	M	3B	6	38.872	175	74	100	200	300	398	492	587.2	100	100	100	98	94	95.2	690.373	752.573		85.0555	78.0257
Italy	RG	M	3B	9	39.1157	175	76	108	211	306	400	499	594	108	103	95	94	99	95	685.629	751.844		86.6357	79.0057
Italy	RG	M	3B	12	39.5072	175	73	115	218	319	416	515	610.8	115	103	101	97	99	95.8	688.944	750.674		88.6574	81.3669
Italy	RG	M	3B	30	40.8241	175	76.7	107	207	300	396	485	575	107	100	93	96	89	90	675.821	746.736		85.0817	77.0018
Italy	RG	M	3B	36	41.4374	175	76	108	210	308	402	490	587	108	102	98	94	88	97	673.974	744.902		87.0953	78.8023
Italy	RG	M	3B	42	42.0123	175	75	120	230	363	450	550	657	120	110	133	87	100	107	672.848	743.183		97.6446	88.4035
Italy	RG	M	3B	48	42.5681	175	73	103	220	320	400	500	591	103	117	100	80	100	91	673.578	741.521		87.7404	79.701
Italy	RG	M	3B	54	43.1047	175	74	100	200	300	400	490	580	100	100	100	100	90	90	669.124	739.917		86.6805	78.3872
Italy	RG	M	3B	72	44.2355	175	70	100	196	289	375	466	550	100	96	93	86	91	84	670.488	736.536		82.0298	74.6739
London	1	F	3A	0	8.41667	133.3	34.8						125									605.077			20.6585
London	1	F	3A	6	9	137.6	37.7						60									619.924			9.67861
London	2	M	3A	0	3.5								278
London	2	M	3A	18	4.75								313
London	2	M	3A	24	5.33333	110.6	16.8						347									516.657			67.1625
London	2	M	3A	30	6								327
London	2	M	3A	36	6.5	115.8	18.8						369									551.205			66.9442
London	2	M	3A	42	7	120	19.75						361									567.486			63.6139
London	2	M	3A	54	8	124.2	21.7						419									592.452			70.7231
London	2	M	3A	60	8.58333	128	22.3						422									607.545			69.4599
London	2	M	3A	72	9.25								419
London	3	F	3A	0	6.41667								157
London	3	F	3A	18	7.91667								177
London	3	F	3A	24	8.33333	117.5	17.8						198									589.778			33.572
London	3	F	3A	30	9								175
London	3	F	3A	42	9.66667	125.6	19.5						191									620.778			30.7678
London	3	F	3A	48	10.25	128.6	20.6						217									631.793			34.3467
London	3	F	3A	54	10.9167	132.3	22						193									643.066			30.0125
London	3	F	3A	54	11	135	23.5						171									646.285			26.4589
London	3	F	3A	72	12.25	140.4	24.7						207									661.253			31.3042
London	3	F	3A	78	12.9167	140.6	25.6						113									664.552			17.0039
London	4	F	3A	0	5.91667	101	13.6						265									515.166			51.4397
London	4	F	3A	6	6.5	103.3	14.7						279									533.716			52.275
London	4	F	3A	12	6.91667	106	15.3						283									547.101			51.7272
London	4	F	3A	18	7.41667		16.3						286
London	4	F	3A	24	8.08333	112.7	19.2						225									580.403			38.7661
London	4	F	3A	36	8.75	114.8	19.9						283									595.672			47.5094
London	4	F	3A	42	9.16667	117	20						300									605.139			49.5754
London	4	F	3A	48	10	119.2	22.9						258									620.241			41.5967
London	4	F	3A	54	10.5833	121.7	24.6						150									630.102			23.8057
London	4	F	3A	66	11.1667	124.4	27.1						89									638.87			13.9308
London	5	F	3A	0	10.25	135	28.2						395									637.304			61.9799
London	5	F	3A	18	11.8333								392
London	5	F	3A	30	12.75	149	38.2						331									671.158			49.3178
London	5	F	3A	30	12.9167								328
London	5	F	3A	54	14.5833	156	42.3						385									678.395			56.7516
London	5	F	3A	66	15.5	157.7	46.9						224									675.775			33.1471
London	5	F	3A	72	16								145
London	6	M	3A	0	10.9167								333
London	6	M	3A	18	12.25								150
London	7	F	3A	0	6.91667								368
London	7	F	3A	6	7.5	133.2	25						360									584.92			61.5469
London	7	F	3A	18	8.16667	134	27.9						349									600.516			58.1167
London	7	F	3A	24	8.75	135.8	29.1						362									613.753			58.9814
London	7	F	3A	36	9.75	146.2	33.9						283									639.797			44.2328
London	8	M	3A	0	10.8333	148.6	49.9						147									664.952			22.1069
London	8	M	3A	9	11.6667	153	54.6						222.5									678.447			32.7955
London	8	M	3A	12	12	162	58.7						200									692.894			28.8645
London	8	M	3A	24	12.8333	165.7	58.2						147									702.819			20.9158
London	8	M	3A	30	13.3333	168.1	61.7						51									708.105			7.20232
London	9	M	3A	0	4.33333	105.8	18						352									483.644			72.7807
London	9	M	3A	9	5.08333	108.2	18						376									507.072			74.1513
London	9	M	3A	18	6	114.9	20.9						125									538.61			23.2079
London	9	M	3A	24	6.5		19.7						385
London	9	M	3A	36	7.16667	122.8	23.3						335									574.614			58.3
London	9	M	3A	42	7.75	125.3	24.7						380									589.309			64.4823
London	9	M	3A	54	8.66667	130.9	26.5						379									612.743			61.853
London	9	M	3A	60	9.16667	132.5	28						356									622.638			57.1761
London	9	M	3A	66	9.75	135.5	33.5						320									634.822			50.4078
London	9	M	3A	66	10	139.5	34.6						306									643.351			47.5635
London	9	M	3A	72	10.5	142	38						302									652.623			46.2748
London	9	M	3A	78	11	145	40.9						309									661.876			46.6855
London	10	F	3A	0	3.33333		12.1						100
London	10	F	3A	18	4.75	104.9	14.9						150									481.588			31.147
London	10	F	3A	30	5.66667	109.5	16.3						169									514.996			32.8158
London	10	F	3A	30	6	113.9	17.6						20									528.718			3.78274
London	11	F	3A	0	8.16667	128.2	35.8						407									595.522			68.3434
London	11	F	3A	6	8.66667	128.2	36.2						418									605.617			69.0205
London	12	M	3A	0	10.6667	172.9	71.5						506.5									695.334			72.8427
London	12	M	3A	6	11.0833								514.5
London	13	M	3A	0	6.41667								108.5
London	13	M	3A	12	7.41667	123	24.05						66									579.872			11.3818
London	14	M	3A	0	5.08333	102.8	15.9						350									499.929			70.01
London	14	M	3A	6	5.66667	106.5	16.9						385									519.517			74.1073
London	14	M	3A	12	6.16667	110.5	17.3						381									536.667			70.9938
London	15	F	3A	0	4.16667	103	14.4						150									459.585			32.6382
London	15	F	3A	12	5.08333	104.1	16.6						100									491.969			20.3265
London	16	F	3A	0	9	123.1	32.5						314									607.439			51.6924
London	16	F	3A	6	9.41667	123.1	36.1						349									614.625			56.7826
London	16	F	3A	18	10.6667								307
London	16	F	3A	24	11.1667	135.4	41.5						228									648.341			35.1667
London	16	F	3A	36	12	147	50						47									665.337			7.06409
London	17	F	3A	0	4.33333	101.7	13.8						253									464.414			54.4773
London	17	F	3A	12	5.41667	106.7	14.9						277									504.864			54.8662
London	17	F	3A	18	5.91667								337
London	18	F	3A	0	5.33333	112	21.6						244									506.802			48.145
London	18	F	3A	9	6	114.7	20.15						289									529.407			54.5894
London	18	F	3A	18	6.83333	124.5	21.7						317									560.87			56.5194
London	18	F	3A	30	7.58333								254
London	18	F	3A	30	8								188
London	19	M	3A	0	6.16667	109.1	16						100									534.815			18.6981
London	19	M	3A	12	7.33333	115.1	18.2						75									567.777			13.2094
London	19	M	3A	24	8	117.8	19.5						30									583.986			5.13711
London	20	M	3A	0	6.16667	118.1	20.1						268									546.72			49.0196
London	20	M	3A	6	6.66667								315
London	20	M	3A	12	7.25	152.2	23.4						249									615.188			40.4755
London	20	M	3A	30	8.75	135.8	28.1						312									620.569			50.2765
London	20	M	3A	42	9.5								235
London	20	M	3A	48	10	138.6	31.95						181									642.16			28.1861
London	21	F	3A	0	2.66667	86	10.8						125
London	21	F	3A	4	3	93.6	12.65						148									406.96			36.3672
London	21	F	3A	12	3.66667								106
London	21	F	3A	48	6.58333	118.4	27.5						94									548.981			17.1226
London	21	F	3A	54	7	121.9	28.5						116									562.926			20.6066
London	21	F	3A	60	7.58333	129.5	29.4						41									583.688			7.0243
PNCR	01-007	M	3A	36	7.47981	120.02	20.87	99	180	265	324	403	488	99	81	85	59	79	85			577.165			84.5512
PNCR	01-007	M	3A	42	7.98084	134	22.23	87	167	244	319	393	468	87	80	77	75	74	75			605.069			77.3466
PNCR	01-007	M	3A	60	9.16085		24	94	177	258	336	413	492	94	83	81	78	77	79
PNCR	01-007	M	3A	114	14.0287	160	43	95	179	263	347	428	511	95	84	84	84	81	83			699.197			73.0839
PNCR	01-007	M	3A	126	15.1266	166.4	42.9	80	156	228	300	371	441	80	76	72	72	71	70			707.837			62.3025
PNCR	01-008	F	3A	36	7.67146	122.6	20.6	75	127	187	235	286	350	75	52	60	48	51	64			579.785			60.3672
PNCR	01-008	F	3A	42	8.19713	122	21.32	61	127	187	249	306	367	61	66	60	62	57	61			590.825			62.1165
PNCR	01-008	F	3A	48	8.63792	125.1	23.1	46	109	171	229	289	350	46	63	62	58	60	61			602.393			58.1016
PNCR	01-008	F	3A	84	11.9124	139.7	29.5	63	122	176	228	277	325	63	59	54	52	49	48			658.436			49.3594
PNCR	01-013	F	3B	36	18.5051	162.56	52.62	36	57	76	93	107	128	36	21	19	17	14	21			644.65			19.8557
PNCR	01-016	M	3B	36	11.3648	146	45.8	93	176	255	331	409	500	93	83	79	76	78	91			666.626			75.0046
PNCR	01-016	M	3B	54	12.9473	155	59	84	162	237	311	380	449	84	78	75	74	69	69			689.206			65.1475
PNCR	01-023	F	3B	30	47.6632	162.54	62.14	86	170	255	340	426	513	86	84	85	85	86	87	592.165	651.587		86.6312	78.7309
PNCR	01-023	F	3B	42	48.4901	162.56	61.68	91	177	269	359	450	542	91	86	92	90	91	92	588.482	649.115		92.1014	83.4983
PNCR	01-032	M	3B	24	40.961	182.88	76.66	50	96	142	187	232	280	50	46	46	45	45	48	734.856	746.327		38.1027	37.5171
PNCR	01-032	M	3B	30	41.5359	182.88	77.56	48	94	138	179	225	267	48	46	44	41	46	42	730.386	744.608		36.556	35.8578
PNCR	01-032	M	3B	36	41.9986	183	78.4	51	100	145	192	239	286	51	49	45	47	47	47	727.493	743.224		39.3131	38.481
PNCR	01-032	M	3B	54	43.6085	183	79.5	49	94	136	176	219	258	49	45	42	40	43	39	717.475	738.411		35.9594	34.9399
PNCR	01-032	M	3B	126	49.3306			41	77	114	150	184	221	41	36	37	36	34	37		721.302			30.6391
PNCR	01-036	F	3A	60	25.514	163	54	20	25	37	48	58	65	20	5	12	11	10	7	739.799	717.813		8.78617	9.05528
PNCR	01-040	F	3A	18	3.64682	104	15.42	48	92	127	175	210	250	48	44	35	48	35	40			441.228			56.66
PNCR	01-040	F	3A	24	4.14511	104	16.1		75	110	144	176	207			35	34	32	31			459.669			45.0324
PNCR	01-040	F	3A	72	8.08761	132	22.7	50	93	127	150	150	181	50	43	34	23	0	31			597.112			30.3126
PNCR	01-040	F	3A	84	8.83504	129	24.95	50	72	100	121	139	150	50	22	28	21	18	11			609.496			24.6105
PNCR	01-045	M	3A	24	5.8152	114.3	32.3	28	51	75	97	109	140	28	23	24	22	12	31			533.429			26.2453
PNCR	01-045	M	3A	54	8.09309	122	42.5	25	46	64	83	100	112	25	21	18	19	17	12			591.21			18.9442
PNCR	01-049	M	3B	12	29.5633	172.72	65.77	77	154	192	253	315	377	77	77	38	61	62	62	734.327	780.406		51.3395	48.3082
PNCR	01-049	M	3B	18	29.9849	168.91	63.95	73	144	214	282	352	424	73	71	70	68	70	72	706.572	779.145		60.008	54.4186
PNCR	01-049	M	3B	24	30.4559	168.9	64.86	76	150	220	288	359	430	76	74	70	68	71	71	702.531	777.737		61.2073	55.2886
PNCR	01-064	M	3B	0	20.553	176	73	55	106	158	208	258	308	55	51	52	50	50	50	791.664	807.346		38.9054	38.1497
PNCR	01-064	M	3B	9	21.243	175	72	48	98	141	188	235	278	48	50	43	47	47	43	782.39	805.283		35.5321	34.522
PNCR	01-064	M	3B	12	21.5469	175	72	50	91	130	173	211	251	50	41	39	43	38	40	780.865	804.375		32.1439	31.2044
PNCR	01-064	M	3B	48	24.6927	175	80	43	83	125	159	196	232	43	40	42	34	37	36	750.993	794.969		30.8924	29.1835
PNCR	01-064	M	3B	54	25.0267	173	77.7	46	86	123	155	192	228	46	40	37	32	37	36	738.224	793.97		30.8849	28.7164
PNCR	01-066	M	3A	0	4.45996			53	100	163	225	285	348	53	47	63	62	60	63
PNCR	01-066	M	3A	12	5.43737			62	125	183	243	300	356	62	63	58	60	57	56
PNCR	01-066	M	3A	18	6.06982			66	128	191	250	307	362	66	62	63	59	57	55
PNCR	01-066	M	3A	24	6.5681	116	22	70	131	196	260	322	384	70	61	65	64	62	62			552.971			69.4431
PNCR	01-066	M	3A	30	6.89391	114	23	63	123	182	241	300	351	63	60	59	59	59	51			557.33			62.9788
PNCR	01-066	M	3A	36	7.27721			73	140	206	267	327	387	73	67	66	61	60	60
PNCR	01-066	M	3A	48	8.46543	126	30	75	142	202	267	327	387	75	67	60	65	60	60			602.939			64.1856
PNCR	01-066	M	3A	54	9.17454	130	33	71	136	200	265	320	378	71	65	64	65	55	58			619.448			61.022
PNCR	01-066	M	3A	66	9.82615			76	150	222	292	362	432	76	74	72	70	70	70
PNCR	01-066	M	3A	72	10.2094	132	35	75	142	209	276	339	401	75	67	67	67	63	62			636.011			63.0492
PNCR	01-066	M	3A	78	10.4969			75	139	202	263	322	377	75	64	63	61	59	55
PNCR	01-071	M	3B	0	35.2498	183	90	71	137	196	253	309	366	71	66	59	57	56	57	740.956	763.403		49.3957	47.9432
PNCR	01-071	M	3B	18	36.5914	183	90	70	129	185	225	275	308	70	59	56	40	50	33	734.221	759.392		41.9492	40.5588
PNCR	01-074	M	3B	0	40.8679	185	80	70	132	194	254	314	375	70	62	62	60	60	61	745.493	746.605		50.3023	50.2274
PNCR	01-076	M	3B	4	43.4086	173	72	74	140	203	269	330	394	74	66	63	66	61	64	655.979	739.008		60.0629	53.3147
PNCR	01-078	F	3A	0	37.8645	152	47	14	21	29	35	39	45	14	7	8	6	4	6	661.233	680.885		6.80546	6.60904
PNCR	01-079	F	3B	0	45.0021	150	63	75	144	212	282	350	419	75	69	68	70	68	69	579.118	659.544		72.3514	63.5288
PNCR	01-080	F	3B	0	43.0116	152	114	50	92	124	152	193	225	50	42	32	28	41	32	478.053	665.495		47.0659	33.8094
PNCR	01-081	M	3B	0	18.1054	196	66	70	133	196	250	300	349	70	63	63	54	50	49			730.949			47.7461
PNCR	01-088	F	3A	0	48.9528	157	58	35	56	75	95	109	125	35	21	19	20	14	16	582.503	647.731		21.4591	19.2981
PNCR	01-092	M	3B	2	19.5948	169	75	75	158	241	323	402	487	75	83	83	82	79	85	739.964	810.212		65.814	60.1078
PNCR	01-108	M	3B	0	10.1465	137	49	73	144	213	285	357	428	73	71	69	72	72	71			641.861			66.6811
PNCR	01-108	M	3B	36	13.1116	159.4	68.7	63	123	179	237	295	350	63	60	56	58	58	55			695.744			50.3059
PNCR	01-108	M	3B	48	13.9411	163	75	62	124	181	240	298	352	62	62	57	59	58	54			703.01			50.0704
PNCR	01-109	F	3A	0	49.0979	163	73	71	134	198	260	323	384	71	63	64	62	63	61	559.974	647.297		68.5746	59.3236
PNCR	01-109	F	3A	30	51.6386	164	78	65	124	180	235	289	342	65	59	56	55	54	53	535.949	639.701		63.8121	53.4625
PNCR	01-111	M	3A	0	10.5654	132	38	58	106	144	174	200	226	58	48	38	30	26	26			640.124			35.3057
PNCR	01-111	M	3A	4	10.9103	135	35.4	46	94	142	200	258	304	46	48	48	58	58	46			647.75			46.9317
PNCR	01-114	M	3B	0	12.6653	165	64	100	187	275	362	448	523	100	87	88	87	86	75			701.03			74.6045
PNCR	01-116	M	3B	0	20.2902	163	51	101	192	275	356	437	518	101	91	83	81	81	81	733.293	808.132		70.6402	64.0984
PNCR	01-120	F	3B	0	35.5729	157	68	33	51	89	116	145	172	33	18	38	27	29	27	636.939	687.737		27.0042	25.0096
PNCR	01-123	F	3A	0	4.03012	101.5	15.9	43	94	151	208	270	330	43	51	57	57	62	60			453.343			72.7926
PNCR	01-123	F	3A	18	5.44285	111.76	18.14	74	139	204	274	342	408	74	65	65	70	68	66			510.04			79.9937
PNCR	01-123	F	3A	36	7.05818	121.92	21.77	89	168	246	329	406	482	89	79	78	83	77	76			564.418			85.3977
PNCR	01-143	F	3B	0	24.8706	157	50	42	79	112	142	173	201	42	37	33	30	31	28	740.018	719.737		27.1615	27.9269
PNCR	01-144	M	3A	0	7.90691	122	45	47	86	121	155	192	225	47	39	35	34	37	33			587.85			38.2751
PNCR	01-144	M	3A	12	8.92266	141	50	35	60	80	100	118	127	35	25	20	20	18	9			630.171			20.1533
PNCR	01-145	F	3A	0	14.3792	163	79	26	37	49	60	70	75	26	11	12	11	10	5			684.906			10.9504
PNCR	01-145	F	3A	12	15.3949	163	82	6	16	24	31	40	45	6	10	8	7	9	5			680.965			6.60827
PNCR	01-158	F	3A	0	7.64134	121.4	33.1	50	86	124	155	188	217	50	36	38	31	33	29			578.059			37.5394
PNCR	01-161	F	3A	4	5.65092		18.6	73	133	188	250	311	371	73	60	55	62	61	60
PNCR	01-162	F	3A	4	5.65092	109.22	18.05	57	116	178	236	293	340	57	59	62	58	57	47			514.276			66.1124
PNCR	01-164	M	3A	0	4.71184	49	18.3	37	75	108	135	157	200	37	38	33	27	22	43			418.922			47.7416
PNCR	01-174	F	3A	0	10.1246			8	11	13	16	19	20	8	3	2	3	3	1
PNCR	01-177	F	3A	0	14.4285	144.8	68.02	30	50	66	80	93	101	30	20	16	14	13	8			669.133			15.0942
PNCR	01-178	M	3A	0	18.5106	168	88	75	142	212	277	343	405	75	67	70	65	66	62			689.864			58.7072
PNCR	02-010	F	3B	36	16.564	153	58.5	49	75	100	125	150	168	49	26	25	25	25	18			663.068			25.3368
PNCR	02-015	M	3A	30	11.5647	140.8	33.4	49	88	120	155	174	211	49	39	32	35	19	37			661.471			31.8986
PNCR	02-015	M	3A	36	12.1205	145	36.1	26	76	107	155	164	180	26	50	31	48	9	16			671.25			26.8156
PNCR	02-016	M	3B	66	18.2286			27	39	56	68	81	92	27	12	17	12	13	11
PNCR	02-041	F	3A	0	16.9035			72	140	212	286	359	434	72	68	72	74	73	75
PNCR	02-047	M	3A	42	6.89938			67	137	203	272	330	401	67	70	66	69	58	71
PNCR	02-050	M	3A	12	15.6906			51	85	111	131	150	150	51	34	26	20	19	0
PNCR	02-052	M	3A	12	6.95688								352
PNCR	02-054	M	3A	0	14.7817			63	125	183	245	305	365	63	62	58	62	60	60
PNCR	02-054	M	3A	9	15.4634			64	121	174	225	276	325	64	57	53	51	51	49
PNCR	02-057	M	3B	0	19.6277			44	81		153	188	224	44	37			35	36		810.113			27.6505
PNCR	02-076	F	3A	0	15.2225			75	150	221	292	366	439	75	75	71	71	74	73
PNCR	02-081	F	3A	0	15.3949			61	122	184	246	315	365	61	61	62	62	69	50
PNCR	02-083	M	3B	0	10.2313			71	150	238	318	400	483	71	79	88	80	82	83
PNCR	02-084	F	3A	0	17.6893			25	40				50	25	15
PNCR	02-086	F	3A	9	3.96715			40	73	125	156	193	236	40	33	52	31	37	43
PNCR	02-088	M	3B	0	4.22998			81	179	273	348	424	501	81	98	94	75	76	77
PNCR	03-005	F	3A	36	10.1574	143	39.3	52	99	139	175	203	237	52	47	40	36	28	34			642.938			36.862
PNCR	03-005	F	3A	42	10.6557	146.6	44.7	74	135	189	243	294	341	74	61	54	54	51	47			652.41			52.2678
PNCR	03-005	F	3A	66	12.8405	152.9	43.9	79	134	212	279	345	410	79	55	78	67	66	65			674.869			60.7525
PNCR	03-005	F	3A	72	13.3196			75	148	209	275	340	400	75	73	61	66	65	60
PNCR	03-007	F	3A	36	7.24983	105.5	23.9	8	21	30	38	47	50	8	13	9	8	9	3			555.05			9.0082
PNCR	03-007	F	3A	42	7.64956	109	26.6	3	6	10	14	18	23	3	3	4	4	4	5			567.572			4.05235
PNCR	03-031	M	3B	6	9.50856	128.3	28.5	102	200	300	400	501	604	102	98	100	100	101	103			622.01			97.1046
PNCR	03-031	M	3B	12	10.0068	129.6	28.8	91	176	267	358	446	533	91	85	91	91	88	87			630.341			84.5574
PNCR	03-031	M	3B	18	10.4285	132.4	33.9	107	211	316	414	513	606	107	104	105	98	99	93			639.112			94.819
PNCR	03-031	M	3B	36	12.1725	140	39.2	90	173	250	330	415	496	90	83	77	80	85	81			664.988			74.5878
PNCR	03-035	M	3A	0	4.06571			68	130	183	235	285	330	68	62	53	52	50	45
PNCR	03-035	M	3A	6	4.77207	112.4	18.2	68	130	190	250	311	370	68	62	60	60	61	59			504.408			73.3533
PNCR	03-036	M	3B	0	31.488	173	82.2	8	15	23	26	33	38	8	7	8	3	7	5	697.868	774.651		5.44515	4.90544
PNCR	03-036	M	3B	6	31.9863	173.4	75.6	9	16	22	25	35	38	9	7	6	3	10	3	710.011	773.161		5.35203	4.91489
PNCR	03-037	M	3A	0	5.72211	111.6	18.9	42	79	116	152	186	220	42	37	37	36	34	34			527.612			41.6973
PNCR	03-037	M	3A	6	6.19849	114.3	19.5	34	58	84	107	129	158	34	24	26	23	22	29			542.425			29.1284
PNCR	03-037	M	3A	24	7.88501	127	23	34	59	75	83	92	93	34	25	16	8	9	1			594.062			15.6549
PNCR	03-037	M	3A	30	8.51745	42.39	26	35	64	90	113	135	151	35	29	26	23	22	16			493.209			30.6158
PNCR	03-037	M	3A	42	9.58795			20	36	45	50	50	50	20	16	9	5	0	0
PNCR	03-038	F	3A	0	6.03696	120	28.9	65	119	170	216	261	317	65	54	51	46	45	56			535.046			59.2472
PNCR	03-038	F	3A	6	6.53525	126.1	31.9	75	149	218	278	347	382	75	74	69	60	69	35			554.308			68.9148
PNCR	03-038	F	3A	42	9.52225			65	114	159	203	243	284	65	49	45	44	40	41
PNCR	03-045	M	3A	12	4.11499	97.1	19.4	45	76	100	125	147	170	45	31	24	25	22	23			465.953			36.4844
PNCR	03-045	M	3A	24	5.44832			29	49	54	68	83	100	29	20	5	14	15	17
PNCR	03-048	M	3A	0	3.80287	96	15.3	39	60	87	109	133	155	39	21	27	22	24	22			455.433			34.0335
PNCR	03-050	F	3A	0	4.89254	99	14.7	25	48	56	71	81	93	25	23	8	15	10	12			481.292			19.323
PNCR	03-050	F	3A	18	6.22861			30	55	70	81	86	90	30	25	15	11	5	4
PNCR	03-071	F	3A	6	3.33744			29	48	65	80	90	105	29	19	17	15	10	15
PNCR	03-074	F	3B	0	7.74264			70	132	199	273	346	420	70	62	67	74	73	74
PNCR	10-020	F	3A	0	25.2923			69	139	209	278	350	419	69	70	70	69	72	69		718.476			58.3179
